# Supplementary material for: Integrating Continuous Transepithelial Flux Measurements into an Ussing Chamber Set-Up
Source: Int J Mol Sci. 2024 Feb 13;25(4):2252. doi: 10.3390/ijms25042252 (PMC10889482; doi:10.3390/ijms25042252)
Supplement: Supplementary file 1 [file ijms-25-02252-s001.zip]

Archive with 1 entries (1 files):
- ijms-2828273-supplementary.pdf
